# Supplementary material for: Rediscovery of Chamisso’s type specimens of Hawaiian Psychotria (Rubiaceae, Psychotrieae) in the herbarium of the Natural History Museum, Vienna
Source: PhytoKeys. 2018 Dec 20;(114):27–42. doi: 10.3897/phytokeys.114.29426 (PMC6308219; doi:10.3897/phytokeys.114.29426)
Supplement: XML Treatment for Psychotria kaduana [file phytokeys.114.29426-treatment1.xml]

<!DOCTYPE tp:taxon-treatment
  PUBLIC "-//TaxonX//DTD Taxonomic Treatment Publishing DTD v0 20100105//EN" "tax-treatment-NSO.dtd">
<tp:taxon-treatment xmlns:tp="http://www.plazi.org/taxpub"><tp:treatment-meta><kwd-group><label>Taxon classification</label><kwd><named-content xmlns:xlink="http://www.w3.org/1999/xlink" content-type="kingdom">Plantae</named-content></kwd><kwd><named-content xmlns:xlink="http://www.w3.org/1999/xlink" content-type="order">Gentianales</named-content></kwd><kwd><named-content xmlns:xlink="http://www.w3.org/1999/xlink" content-type="family">Rubiaceae</named-content></kwd></kwd-group><mixed-citation publication-type="journal"><person-group><name><surname>Berger</surname><given-names>Andreas</given-names></name></person-group><article-title>Rediscovery of Chamisso’s type specimens of Hawaiian <italic><tp:taxon-name><tp:taxon-name-part taxon-name-part-type="genus" reg="Psychotria">Psychotria</tp:taxon-name-part></tp:taxon-name></italic> (<tp:taxon-name><tp:taxon-name-part taxon-name-part-type="family">Rubiaceae</tp:taxon-name-part></tp:taxon-name>, <tp:taxon-name><tp:taxon-name-part taxon-name-part-type="tribe">Psychotrieae</tp:taxon-name-part></tp:taxon-name>) in the herbarium of the Natural History Museum, Vienna</article-title><source>PhytoKeys</source><day>20</day><month>12</month><year>2018</year><volume>2018</volume><issue>114</issue><fpage>27</fpage><lpage>42</lpage><pub-id pub-id-type="doi">10.3897/phytokeys.114.29426</pub-id></mixed-citation></tp:treatment-meta><tp:nomenclature><tp:taxon-name>
            <tp:taxon-name-part taxon-name-part-type="genus" reg="Psychotria">Psychotria</tp:taxon-name-part>
            <tp:taxon-name-part taxon-name-part-type="species" reg="kaduana">kaduana</tp:taxon-name-part>
          </tp:taxon-name><tp:taxon-authority>(Cham. &amp; Schltdl.) Fosberg, Occas. Pap. Bernice Pauahi Bishop Mus. 23(2): 43, 1962.</tp:taxon-authority><tp:nomenclature-citation-list><tp:nomenclature-citation><tp:taxon-name>
                <tp:taxon-name-part taxon-name-part-type="genus" reg="Coffea">Coffea</tp:taxon-name-part>
                <tp:taxon-name-part taxon-name-part-type="species" reg="kaduana">kaduana</tp:taxon-name-part>
              </tp:taxon-name><comment>Cham. &amp; Schltdl., Linnaea 4(1): 33–35, 1829a. ≡ <tp:taxon-name><tp:taxon-name-part taxon-name-part-type="genus" reg="Straussia">Straussia</tp:taxon-name-part><tp:taxon-name-part taxon-name-part-type="species" reg="kaduana">kaduana</tp:taxon-name-part></tp:taxon-name> (Cham. &amp; Schltdl.) A.Gray, Proc. Amer. Acad. Arts 4: 43, 1860. <bold>Type.</bold> USA. Hawaii: Oahu, Southern Waianae Range, &lt; 730 m alt., 7–10 Oct 1817, or, Southern Koolau Range, &lt; 730 m alt., 12 Oct 1817, <italic>L.K.A. von Chamisso s.n.</italic> (lectotype, designated here: W-Endl. 0065914!); Oahu, Kahuauli Ridge, 500–750 m alt., 17 Dec 1931, <italic>E. Christophersen &amp; E. Hume 1426</italic> (epitype, designated here: BISH barcode 1010994!, <xref ref-type="bibr" rid="B49">Sohmer 1977</xref>: fig. 52!).</comment></tp:nomenclature-citation></tp:nomenclature-citation-list></tp:nomenclature><tp:treatment-sec sec-type="General remarks" id="SECID0EEGAE"><title>General remarks.</title><p><italic><tp:taxon-name><tp:taxon-name-part taxon-name-part-type="genus" reg="Psychotria">Psychotria</tp:taxon-name-part><tp:taxon-name-part taxon-name-part-type="species" reg="kaduana">kaduana</tp:taxon-name-part></tp:taxon-name></italic> (<tp:taxon-name><tp:taxon-name-part taxon-name-part-type="infraspecific-rank">sect.</tp:taxon-name-part><tp:taxon-name-part taxon-name-part-type="section" reg="Straussia">Straussia</tp:taxon-name-part></tp:taxon-name> (DC.) Fosberg) is the most widely distributed species of Hawaiian <italic><tp:taxon-name><tp:taxon-name-part taxon-name-part-type="genus" reg="Psychotria">Psychotria</tp:taxon-name-part></tp:taxon-name></italic>. It is found on the islands of Kauai, Oahu, Molokai, Lanai and Maui. It possesses a wide ecological amplitude resulting in considerable morphological variation and many local forms, some of which have received taxonomic recognition. However, it was shown that these all intergrade and are best treated as a single polymorphic species. A detailed synonymy and description of <italic><tp:taxon-name><tp:taxon-name-part taxon-name-part-type="genus" reg="Psychotria">P.</tp:taxon-name-part><tp:taxon-name-part taxon-name-part-type="species" reg="kaduana">kaduana</tp:taxon-name-part></tp:taxon-name></italic> including lists of specimens, distribution maps, drawings and photos illustrating morphological variations are found in <xref ref-type="bibr" rid="B49">Sohmer (1977</xref>: 148–159) and <xref ref-type="bibr" rid="B61">Wagner et al. (1999)</xref>. According to molecular phylogenetic data, this species belongs to the “<italic><tp:taxon-name><tp:taxon-name-part taxon-name-part-type="genus" reg="Psychotria"/><tp:taxon-name-part taxon-name-part-type="species" reg="greenwelliae">greenwelliae</tp:taxon-name-part></tp:taxon-name></italic>” clade, which also comprises <italic><tp:taxon-name><tp:taxon-name-part taxon-name-part-type="genus" reg="Psychotria">P.</tp:taxon-name-part><tp:taxon-name-part taxon-name-part-type="species" reg="fauriei">fauriei</tp:taxon-name-part></tp:taxon-name></italic> (H.Lév.) Fosberg, <italic><tp:taxon-name><tp:taxon-name-part taxon-name-part-type="genus" reg="Psychotria">P.</tp:taxon-name-part><tp:taxon-name-part taxon-name-part-type="species" reg="greenwelliae">greenwelliae</tp:taxon-name-part></tp:taxon-name></italic> Fosberg, <italic><tp:taxon-name><tp:taxon-name-part taxon-name-part-type="genus" reg="Psychotria">P.</tp:taxon-name-part><tp:taxon-name-part taxon-name-part-type="species" reg="hathewayi">hathewayi</tp:taxon-name-part></tp:taxon-name></italic> Fosberg, <tp:taxon-name><tp:taxon-name-part taxon-name-part-type="genus" reg="Psychotria">P.</tp:taxon-name-part><tp:taxon-name-part taxon-name-part-type="species" reg="hawaiiensis">hawaiiensis</tp:taxon-name-part><tp:taxon-name-part taxon-name-part-type="infraspecific-rank">var.</tp:taxon-name-part><tp:taxon-name-part taxon-name-part-type="variety" reg="hillebrandii">hillebrandii</tp:taxon-name-part></tp:taxon-name> (Rock) Fosberg and <italic><tp:taxon-name><tp:taxon-name-part taxon-name-part-type="genus" reg="Psychotria">P.</tp:taxon-name-part><tp:taxon-name-part taxon-name-part-type="species" reg="mauiensis">mauiensis</tp:taxon-name-part></tp:taxon-name></italic> Fosberg (<xref ref-type="bibr" rid="B41">Nepokroeff et al. 2003</xref>).</p></tp:treatment-sec><tp:treatment-sec sec-type="etymology" id="SECID0EDKAE"><title>Etymology.</title><p>The protologue of <italic><tp:taxon-name><tp:taxon-name-part taxon-name-part-type="genus" reg="Psychotria">Psychotria</tp:taxon-name-part><tp:taxon-name-part taxon-name-part-type="species" reg="kaduana">kaduana</tp:taxon-name-part></tp:taxon-name></italic> lacks information about the etymology of the name, but a person called “Kadu” is frequently mentioned in Chamisso’s publications. While visiting the Aur Atoll (Ratak Chain, Marshall Islands) in February 1817, the <italic>Rurik</italic> was approached by Kadu, a native of Woleai (“Ulea”), an atoll in the eastern Caroline Islands, Federated States of Micronesia. Four years before, a storm bore Kadu’s boat far to the east and, after months at sea, he finally reached the Ratak Chain. With curiosity and the intention of being dropped off closer to home, he joined the expedition and became a close friend of Chamisso and his prime source of ethnographic information on Micronesia. After visiting distant places such as Alaska and Hawaii, the expedition returned to the Ratak Chain in November 1817, where Kadu finally settled in the Wotje Atoll (<xref ref-type="bibr" rid="B11">Chamisso 1818</xref>: 203, <xref ref-type="bibr" rid="B14">1836a</xref>: 278–280; <xref ref-type="bibr" rid="B35">Kotzebue 1821</xref>: 86–93; <xref ref-type="bibr" rid="B37">Maaß 2016</xref>; <xref ref-type="bibr" rid="B30">Igler 2017</xref>).</p><p>Chamisso wrote with great admiration about his “companion, teacher and dearest friend” Kadu, and dedicated to him the genus <italic><tp:taxon-name><tp:taxon-name-part taxon-name-part-type="genus" reg="Kadua">Kadua</tp:taxon-name-part></tp:taxon-name></italic> Cham. &amp; Schltdl., a group of Pacific <tp:taxon-name><tp:taxon-name-part taxon-name-part-type="family">Rubiaceae</tp:taxon-name-part></tp:taxon-name>-Spermacoceae with its centre of diversity on the Hawaiian Islands (<xref ref-type="bibr" rid="B20">Chamisso and Schlechtendal 1829b</xref>: 157–158 “Nomen in honorem amicissimi Kadu ex Ulea, dulcissimi nobis in expecitione Romanzoffiana per aliquot menses sodalist atque magistri”, <xref ref-type="bibr" rid="B58">Terrell et al. 2005</xref>). A naturalistic lithographed portrait of Kadu in his traditional dress is given by the expedition’s artist <xref ref-type="bibr" rid="B21">Choris (1822</xref>: Iles Sandwich, pl. 17). The same portrait with European dress is found in the honorary frontispiece of Chamisso’s expedition report (1836b), once more illustrating Chamisso’s connection with Kadu. Ultimately, it may not be clarified if the epitheton “<tp:taxon-name><tp:taxon-name-part taxon-name-part-type="genus" reg="Psychotria"/><tp:taxon-name-part taxon-name-part-type="species" reg="kaduana">kaduana</tp:taxon-name-part></tp:taxon-name>” refers to a superficial resemblance with the genus <italic><tp:taxon-name><tp:taxon-name-part taxon-name-part-type="genus" reg="Kadua">Kadua</tp:taxon-name-part></tp:taxon-name></italic>, the person Kadu or both.</p></tp:treatment-sec><tp:treatment-sec sec-type="Typification" id="SECID0EUMAE"><title>Typification.</title><p>The protologue of <italic><tp:taxon-name><tp:taxon-name-part taxon-name-part-type="genus" reg="Psychotria">Psychotria</tp:taxon-name-part><tp:taxon-name-part taxon-name-part-type="species" reg="kaduana">kaduana</tp:taxon-name-part></tp:taxon-name></italic> gives the type information as “In nemorosis montium Insulae O-Wahu A. D. 1817 legimus” (<xref ref-type="bibr" rid="B19">Chamisso and Schlechtendal 1829a</xref>: 33–35). Information provided in the itinerary (<xref ref-type="bibr" rid="B12">Chamisso 1826</xref>: 7–8) allows dating of their second visit to Oahu and the period in which the type collection was made to the time between 2 and 14 October 1817. The diary of <xref ref-type="bibr" rid="B14">Chamisso (1836a</xref>: 344) provides additional information about their collecting activities and reports only two occasions where plants have been collected during that visit.</p><p>Between 7 and 10 October 1817, Chamisso explored the “western mountain range of the island” (<xref ref-type="bibr" rid="B14">Chamisso 1836a</xref>: 344), which he and his two guides climbed from around Pearl River. Likely, the information denotes the Waianae Range, the western of the two mountain ranges on the island of Oahu. During that time, Eschscholtz suffered from a sore leg, could not attend the expedition and was left in care of drying previous collections on board the <italic>Rurik</italic>. On the 12<sup>th</sup> of October 1817, Eschscholtz had recovered and both made a daytrip to “the mountains”, this time denoting the Koolau Range behind Honolulu (<xref ref-type="bibr" rid="B14">Chamisso 1836a</xref>: 342, 344–347).</p><p>At the Herbarium of the National History Museum (W), a peculiar specimen of <italic><tp:taxon-name><tp:taxon-name-part taxon-name-part-type="genus" reg="Psychotria">P.</tp:taxon-name-part><tp:taxon-name-part taxon-name-part-type="species" reg="kaduana">kaduana</tp:taxon-name-part></tp:taxon-name></italic> is preserved (Figure <xref ref-type="fig" rid="F1">1</xref>). The sheet contains a small sterile branchlet and a capsule with some leaves, an inflorescence and an immature fruit. The label gives the names “<italic><tp:taxon-name><tp:taxon-name-part taxon-name-part-type="genus" reg="Coffea">Coffea</tp:taxon-name-part><tp:taxon-name-part taxon-name-part-type="species" reg="kaduana">kaduana</tp:taxon-name-part></tp:taxon-name></italic>” and “<italic><tp:taxon-name><tp:taxon-name-part taxon-name-part-type="genus" reg="Coffea">Coffea</tp:taxon-name-part><tp:taxon-name-part taxon-name-part-type="species" reg="kaduana">kaduana</tp:taxon-name-part></tp:taxon-name></italic> Cham.” in two different hands as well as the island “O. Wahu”, but no information about the collector. On the upper right corner, “Hb. Endl.” in ink indicates that the specimen originated from the private herbarium of Stephan Ladislaus Endlicher (1804–1849) and which he presented to the Botanical Museum after he was appointed curator (<xref ref-type="bibr" rid="B59">Torrey 1836</xref>; <xref ref-type="bibr" rid="B1">Anonymous 1845</xref>). <xref ref-type="bibr" rid="B49">Sohmer (1977</xref>: 157) subsequently confirmed the identification of the specimen and cited it as “Oahu without specific locality, <italic>Endlicher s.n.</italic> (W)”.</p><fig id="F1" position="float" orientation="portrait"><label>Figure 1.</label><caption><p>Lectotype of <italic><tp:taxon-name><tp:taxon-name-part taxon-name-part-type="genus" reg="Psychotria">Psychotria</tp:taxon-name-part><tp:taxon-name-part taxon-name-part-type="species" reg="kaduana">kaduana</tp:taxon-name-part></tp:taxon-name></italic> (Cham. &amp; Schltdl.) Fosberg collected by L.K.A. von Chamisso during the Romanzoffian Expedition in 1817 (<italic>L.K.A. von Chamisso s.n.</italic>, W-Endl. 0065914). The sheet originates from the private herbarium of S.L. Endlicher, now preserved at the Herbarium of the Natural History Museum, Vienna. Photo: Courtesy of the Natural History Museum, Vienna.</p></caption><graphic xmlns:xlink="http://www.w3.org/1999/xlink" xlink:href="phytokeys-114-027-g001.jpg" position="float" orientation="portrait" xlink:type="simple" id="oo_252451.jpg"/></fig><p>Endlicher, however, never visited the Hawaiian Islands, so the respective specimen was not collected by him. The age of the specimen, the name and the locality on the label indicate that it could be original material of <italic><tp:taxon-name><tp:taxon-name-part taxon-name-part-type="genus" reg="Psychotria">Psychotria</tp:taxon-name-part><tp:taxon-name-part taxon-name-part-type="species" reg="kaduana">kaduana</tp:taxon-name-part></tp:taxon-name></italic>. Comparison with specimens at LE (e.g. <xref ref-type="bibr" rid="B31">Imchanitzkaja 2004</xref>; <xref ref-type="bibr" rid="B42">Popov 2014</xref>; <xref ref-type="bibr" rid="B37">Maaß 2016</xref>: 149–170) and <abbrev xmlns:xlink="http://www.w3.org/1999/xlink" xlink:title="Botanical Garden of the University Halle" id="ABBRID0EHRAE" xlink:type="simple">HAL</abbrev> (international herbarium database JACQ, <ext-link xmlns:xlink="http://www.w3.org/1999/xlink" xlink:type="simple" ext-link-type="uri" xlink:href="http://herbarium.univie.ac.at/database">http://herbarium.univie.ac.at/database</ext-link>) shows that Chamisso’s labels are characteristic in size, paper and handwriting and confirm that this specimen was indeed collected by Chamisso. Therefore, it constitutes type material for <italic><tp:taxon-name><tp:taxon-name-part taxon-name-part-type="genus" reg="Psychotria">P.</tp:taxon-name-part><tp:taxon-name-part taxon-name-part-type="species" reg="kaduana">kaduana</tp:taxon-name-part></tp:taxon-name></italic>.</p><p>Concerning the history of the specimen, Endlicher was professor of botany, director of the Botanical Garden and the Botanical Museum of Vienna from 1839–1849 (<xref ref-type="bibr" rid="B2">Anonymous 1849</xref>). As one of the foremost systematicists, taxonomists and prolific writers of his time (e.g. Flora brasiliensis, Nova genera et species plantarum, Genera plantarum), he was in contact with many contemporary botanists. A letter preserved in the Berlin State Library (<xref ref-type="bibr" rid="B23">Endlicher 1833</xref>), shows that he was in correspondence with Chamisso and that they exchanged specimens. This could explain how Chamisso’s specimens from the Romanzoffian Expedition came into the possession of Endlicher.</p><p>The rediscovery of a type specimen of <italic><tp:taxon-name><tp:taxon-name-part taxon-name-part-type="genus" reg="Psychotria">P.</tp:taxon-name-part><tp:taxon-name-part taxon-name-part-type="species" reg="kaduana">kaduana</tp:taxon-name-part></tp:taxon-name></italic> at W supersedes the neotypification of <xref ref-type="bibr" rid="B49">Sohmer (1977</xref>; ICN, Art. 9.19). Although rather fragmentary, the respective specimen is the only original material known and is here designated as the lectotype of this name (ICN, Art. 9.11). In order to maintain nomenclatural stability, the former neotype <italic>E. Christophersen &amp; E. Hume 1426</italic> (BISH) is additionally designated as an epitype to support the limited lectotype material (ICN, Art. 9.8).</p></tp:treatment-sec><ref-list><ref id="B49"><mixed-citation xmlns:xlink="http://www.w3.org/1999/xlink" xlink:type="simple"><person-group><name name-style="western"><surname>Sohmer</surname><given-names>SH</given-names></name></person-group> (<year>1977</year>) <article-title><italic><tp:taxon-name><tp:taxon-name-part taxon-name-part-type="genus">Psychotria</tp:taxon-name-part></tp:taxon-name></italic> L. (<tp:taxon-name><tp:taxon-name-part taxon-name-part-type="family">Rubiaceae</tp:taxon-name-part></tp:taxon-name>) in the Hawaiian Islands.</article-title><source>Lyonia</source><volume>1</volume>(<issue>3</issue>): <fpage>103</fpage>–<lpage>186</lpage>.</mixed-citation></ref><ref id="B61"><mixed-citation xmlns:xlink="http://www.w3.org/1999/xlink" xlink:type="simple"><person-group><name name-style="western"><surname>Wagner</surname><given-names>WL</given-names></name><name name-style="western"><surname>Herbst</surname><given-names>DR</given-names></name><name name-style="western"><surname>Sohmer</surname><given-names>SH</given-names></name></person-group> (<year>1999</year>) Manual of the flowering plants of Hawai’i, Revised Edition. Volume 2. Bishop Museum Press, Honolulu.</mixed-citation></ref><ref id="B41"><mixed-citation xmlns:xlink="http://www.w3.org/1999/xlink" xlink:type="simple"><person-group><name name-style="western"><surname>Nepokroeff</surname><given-names>M</given-names></name><name name-style="western"><surname>Sytsma</surname><given-names>KJ</given-names></name><name name-style="western"><surname>Wagner</surname><given-names>WL</given-names></name><name name-style="western"><surname>Zimmer</surname><given-names>EA</given-names></name></person-group> (<year>2003</year>) <article-title>Reconstructing ancestral patterns of colonization and dispersal in the Hawaiian understory tree genus <italic><tp:taxon-name><tp:taxon-name-part taxon-name-part-type="genus">Psychotria</tp:taxon-name-part></tp:taxon-name></italic> (<tp:taxon-name><tp:taxon-name-part taxon-name-part-type="family">Rubiaceae</tp:taxon-name-part></tp:taxon-name>): A comparison of parsimony and likelihood approaches.</article-title><source>Systematic Biology</source><volume>52</volume>(<issue>6</issue>): <fpage>820</fpage>–<lpage>838</lpage>. <ext-link xlink:type="simple" ext-link-type="doi" xlink:href="10.1093/sysbio/52.6.820">https://doi.org/10.1093/sysbio/52.6.820</ext-link></mixed-citation></ref><ref id="B11"><mixed-citation xmlns:xlink="http://www.w3.org/1999/xlink" xlink:type="simple"><person-group><name name-style="western"><surname>Chamisso</surname><given-names>LKA von</given-names></name></person-group> (<year>1818</year>) <article-title>Voyage de Kotzebue. Lettre écrite à M. le comte de Romanzoff, par M. de Chamisso, naturaliste français, qui a fait le voyage autour du monde, avec M. de Kotzebue, sur le bric le Rurick.</article-title><source>Journal des Voyages, Decouvertes et Navigations Modernes</source><volume>1818</volume>(<issue>1</issue>): <fpage>201</fpage>–<lpage>208</lpage>. <ext-link xlink:type="simple" ext-link-type="uri" xlink:href="http://mdz-nbn-resolving.de/urn:nbn:de:bvb:12-bsb10465475-7">http://mdz-nbn-resolving.de/urn:nbn:de:bvb:12-bsb10465475-7</ext-link></mixed-citation></ref><ref id="B14"><mixed-citation xmlns:xlink="http://www.w3.org/1999/xlink" xlink:type="simple"><person-group><name name-style="western"><surname>Chamisso</surname><given-names>LKA von</given-names></name></person-group> (<year>1836a</year>) Reise um die Welt mit der Romanzoffischen Entdeckungs-Expedition in den Jahren 1815–1818 auf der Brigg Rurik, Cpt. Otto von Kotzebue. Erster Theil, Tagebuch. In: Adelbert von Chamisso’s Werke. Erster Band. Weidmann’sche Buchhandlung, Leipzig. <ext-link xlink:type="simple" ext-link-type="uri" xlink:href="http://resolver.sub.uni-goettingen.de/purl?PPN345209109">http://resolver.sub.uni-goettingen.de/purl?PPN345209109</ext-link></mixed-citation></ref><ref id="B35"><mixed-citation xmlns:xlink="http://www.w3.org/1999/xlink" xlink:type="simple"><person-group><name name-style="western"><surname>Kotzebue</surname><given-names>O von</given-names></name></person-group> (<year>1821</year>) Entdeckungsreise in die Südsee und nach der Beringstraße zur Erforschung der nordöstlichen Durchfahrt. Unternommen in den Jahren 1815, 1816, 1817 und 1818 auf Kosten Sr. Erlaucht des Herrn Reichs-Kanzlers Grafen Rumanzoff auf dem Schiffe Rurick unter dem Befehl des Lieutenants der Russisch-Kaiserlichen Marine Otto von Kotzebue. Dritter Band. Enthält die Bemerkungen und Ansichten von dem Naturforscher der Expedition, Albert v. Chamisso, nebst Beiträgen von andern Gelehrten. Gebrüder Hoffmann, Weimar. <ext-link xlink:type="simple" ext-link-type="uri" xlink:href="https://books.google.at/books?id=DarCC7jFqsAC">https://books.google.at/books?id=DarCC7jFqsAC</ext-link></mixed-citation></ref><ref id="B37"><mixed-citation xmlns:xlink="http://www.w3.org/1999/xlink" xlink:type="simple"><person-group><name name-style="western"><surname>Maaß</surname><given-names>Y</given-names></name></person-group> (<year>2016</year>) Leuchtkäfer &amp; Orgelkoralle. Chamissos Reise um die Welt mit der Romanzoffischen Entdeckungs-Expedition (1815–1818) im Wechselspiel von Naturkunde und Literatur. In: Epistemata Würzburger Wissenschatliche Schriften, Reihe Literaturwissenschaft 852. Königshausen &amp; Neumann, Würzburg. <ext-link xlink:type="simple" ext-link-type="uri" xlink:href="https://nbn-resolving.org/urn:nbn:de:kobv:517-opus4-399894">https://nbn-resolving.org/urn:nbn:de:kobv:517-opus4-399894</ext-link></mixed-citation></ref><ref id="B30"><mixed-citation xmlns:xlink="http://www.w3.org/1999/xlink" xlink:type="simple"><person-group><name name-style="western"><surname>Igler</surname><given-names>D</given-names></name></person-group> (<year>2017</year>) Indigenous travelers and knowledge production in the Pacific: The case of Kadu and Ludwig Choris. History Compass 15(12): e12431. <ext-link xlink:type="simple" ext-link-type="doi" xlink:href="10.1111/hic3.12431">https://doi.org/10.1111/hic3.12431</ext-link></mixed-citation></ref><ref id="B20"><mixed-citation xmlns:xlink="http://www.w3.org/1999/xlink" xlink:type="simple"><person-group><name name-style="western"><surname>Chamisso</surname><given-names>LKA von</given-names></name><name name-style="western"><surname>Schlechtendal</surname><given-names>DFL von</given-names></name></person-group> (<year>1829b</year>) <article-title>De plantis in expeditione speculatoria Romanzoffiana observatis disserere pergunt. <tp:taxon-name><tp:taxon-name-part taxon-name-part-type="family">Rubiaceae</tp:taxon-name-part></tp:taxon-name>. Quae supersunt.</article-title><source>Linnaea</source><volume>4</volume>(<issue>2</issue>): <fpage>129</fpage>–<lpage>202</lpage>. <ext-link xlink:type="simple" ext-link-type="uri" xlink:href="https://biodiversitylibrary.org/page/95502">https://biodiversitylibrary.org/page/95502</ext-link></mixed-citation></ref><ref id="B58"><mixed-citation xmlns:xlink="http://www.w3.org/1999/xlink" xlink:type="simple"><person-group><name name-style="western"><surname>Terrell</surname><given-names>EE</given-names></name><name name-style="western"><surname>Robinson</surname><given-names>HE</given-names></name><name name-style="western"><surname>Wagner</surname><given-names>WL</given-names></name><name name-style="western"><surname>Lorence</surname><given-names>DH</given-names></name></person-group> (<year>2005</year>) <article-title>Resurrection of genus <italic><tp:taxon-name><tp:taxon-name-part taxon-name-part-type="genus">Kadua</tp:taxon-name-part></tp:taxon-name></italic> for Hawaiian <tp:taxon-name><tp:taxon-name-part taxon-name-part-type="subtribe">Hedyotidinae</tp:taxon-name-part></tp:taxon-name> (<tp:taxon-name><tp:taxon-name-part taxon-name-part-type="family">Rubiaceae</tp:taxon-name-part></tp:taxon-name>), with emphasis on seed and fruit characters and notes on South Pacific species.</article-title><source>Systematic Botany</source><volume>30</volume>(<issue>4</issue>): <fpage>818</fpage>–<lpage>833</lpage>. <ext-link xlink:type="simple" ext-link-type="doi" xlink:href="10.1600/036364405775097716">https://doi.org/10.1600/036364405775097716</ext-link></mixed-citation></ref><ref id="B21"><mixed-citation xmlns:xlink="http://www.w3.org/1999/xlink" xlink:type="simple"><person-group><name name-style="western"><surname>Choris</surname><given-names>L</given-names></name></person-group> (<year>1822</year>) Voyage pittoresque autour du monde, avec des portraits de sauvages d’Amerique, d’Asie, d’Afrique, et des iles du Grand Ocean. Didot, Paris. <ext-link xlink:type="simple" ext-link-type="doi" xlink:href="10.5962/bhl.title.119397">https://doi.org/10.5962/bhl.title.119397</ext-link></mixed-citation></ref><ref id="B19"><mixed-citation xmlns:xlink="http://www.w3.org/1999/xlink" xlink:type="simple"><person-group><name name-style="western"><surname>Chamisso</surname><given-names>LKA von</given-names></name><name name-style="western"><surname>Schlechtendal</surname><given-names>DFL von</given-names></name></person-group> (<year>1829a</year>) <article-title>De plantis in expeditione speculatoria Romanzoffiana observatis disserere pergunt. <tp:taxon-name><tp:taxon-name-part taxon-name-part-type="family">Rubiaceae</tp:taxon-name-part></tp:taxon-name>. Machaonia.–Tribus IV. <tp:taxon-name><tp:taxon-name-part taxon-name-part-type="family">Psychotriaceae</tp:taxon-name-part></tp:taxon-name>.</article-title><source>Linnaea</source><volume>4</volume>(<issue>1</issue>): <fpage>1</fpage>–<lpage>36</lpage>. <ext-link xlink:type="simple" ext-link-type="uri" xlink:href="https://biodiversitylibrary.org/page/95330">https://biodiversitylibrary.org/page/95330</ext-link></mixed-citation></ref><ref id="B12"><mixed-citation xmlns:xlink="http://www.w3.org/1999/xlink" xlink:type="simple"><person-group><name name-style="western"><surname>Chamisso</surname><given-names>LKA von</given-names></name></person-group> (<year>1826</year>) <article-title>De plantis in expeditione speculatoria Romanzoffiana observatis rationem dicunt. Praefatur.</article-title><source>Linnaea</source><volume>1</volume>(<issue>1</issue>): <fpage>1</fpage>–<lpage>11</lpage>. <ext-link xlink:type="simple" ext-link-type="uri" xlink:href="https://biodiversitylibrary.org/page/93273">https://biodiversitylibrary.org/page/93273</ext-link></mixed-citation></ref><ref id="B59"><mixed-citation xmlns:xlink="http://www.w3.org/1999/xlink" xlink:type="simple"><person-group><name name-style="western"><surname>Torrey</surname><given-names>J</given-names></name></person-group> (<year>1836</year>) <article-title>Reprint of a letter dated Vienna, Nov. 25, 1836, including “Endlicher, Stephen, his botanical works, noticed”.</article-title><source>Companion to the Botanical Magazine</source><volume>2</volume>: <fpage>189</fpage>–<lpage>191</lpage>. <ext-link xlink:type="simple" ext-link-type="uri" xlink:href="https://biodiversitylibrary.org/page/34485693">https://biodiversitylibrary.org/page/34485693</ext-link></mixed-citation></ref><ref id="B1"><mixed-citation xmlns:xlink="http://www.w3.org/1999/xlink" xlink:type="simple"><person-group><name name-style="western"><surname>Anonymous</surname></name></person-group> (<year>1845</year>) <article-title>Sammlungen.</article-title><source>Botanische Zeitung (Berlin)</source><volume>3</volume>(<issue>22</issue>): <fpage>376</fpage>. <ext-link xlink:type="simple" ext-link-type="uri" xlink:href="https://biodiversitylibrary.org/page/33964890">https://biodiversitylibrary.org/page/33964890</ext-link></mixed-citation></ref><ref id="B31"><mixed-citation xmlns:xlink="http://www.w3.org/1999/xlink" xlink:type="simple"><person-group><name name-style="western"><surname>Imchanitzkaja</surname><given-names>NN</given-names></name></person-group> (<year>2004</year>) Die Sammlungen von Chamisso und Eschscholtz im Herbarium des Botanischen Institutes „W.L. Komarow“ der Russischen Akademie der Wissenschaften zu Sankt Petersburg. Mit den Augen des Fremden. Adelbert von Chamisso – Dichter, Naturwissenschaftler, Weltreisender.Gesellschaft für interregionalen Kulturaustausch e.V., Berlin, 123–132.</mixed-citation></ref><ref id="B42"><mixed-citation xmlns:xlink="http://www.w3.org/1999/xlink" xlink:type="simple"><person-group><name name-style="western"><surname>Popov</surname><given-names>ES</given-names></name></person-group> (<year>2014</year>) <article-title>The types of fungal names published by Ch. G. Ehrenberg from A. von Chamisso’s collection, and kept in the Mycological and Lichenological herbaria of the Komarov Botanical Institute (St. Petersburg, LE).</article-title><source>Novosti Sistematiki Nizshikh Rastenii</source><volume>48</volume>: <fpage>196</fpage>–<lpage>203</lpage>.</mixed-citation></ref><ref id="B2"><mixed-citation xmlns:xlink="http://www.w3.org/1999/xlink" xlink:type="simple"><person-group><name name-style="western"><surname>Anonymous</surname></name></person-group> (<year>1849</year>) <article-title>Döbereiner und Endlicher. Repertorium für die Pharmacie, 3.</article-title><source>Reihe</source><volume>3</volume>: <fpage>119</fpage>–<lpage>135</lpage>.</mixed-citation></ref><ref id="B23"><mixed-citation xmlns:xlink="http://www.w3.org/1999/xlink" xlink:type="simple"><person-group><name name-style="western"><surname>Endlicher</surname><given-names>SL</given-names></name></person-group> (<year>1833</year>) Brief von Stephan Ladislaus Endlicher an Adelbert von Chamisso. Nachl. Adelbert von Chamisso, K. 27, Nr. 5, Bl. 1–2. <ext-link xlink:type="simple" ext-link-type="uri" xlink:href="http://resolver.staatsbibliothek-berlin.de/SBB0000FE0100000000">http://resolver.staatsbibliothek-berlin.de/SBB0000FE0100000000</ext-link></mixed-citation></ref></ref-list></tp:taxon-treatment>
