# Supplementary material for: Rediscovery of Chamisso’s type specimens of Hawaiian Psychotria (Rubiaceae, Psychotrieae) in the herbarium of the Natural History Museum, Vienna
Source: PhytoKeys. 2018 Dec 20;(114):27–42. doi: 10.3897/phytokeys.114.29426 (PMC6308219; doi:10.3897/phytokeys.114.29426)
Supplement: XML Treatment for Psychotria mariniana [file phytokeys.114.29426-treatment2.xml]

<!DOCTYPE tp:taxon-treatment
  PUBLIC "-//TaxonX//DTD Taxonomic Treatment Publishing DTD v0 20100105//EN" "tax-treatment-NSO.dtd">
<tp:taxon-treatment xmlns:tp="http://www.plazi.org/taxpub"><tp:treatment-meta><kwd-group><label>Taxon classification</label><kwd><named-content xmlns:xlink="http://www.w3.org/1999/xlink" content-type="kingdom">Plantae</named-content></kwd><kwd><named-content xmlns:xlink="http://www.w3.org/1999/xlink" content-type="order">Gentianales</named-content></kwd><kwd><named-content xmlns:xlink="http://www.w3.org/1999/xlink" content-type="family">Rubiaceae</named-content></kwd></kwd-group><mixed-citation publication-type="journal"><person-group><name><surname>Berger</surname><given-names>Andreas</given-names></name></person-group><article-title>Rediscovery of Chamisso’s type specimens of Hawaiian <italic><tp:taxon-name><tp:taxon-name-part taxon-name-part-type="genus" reg="Psychotria">Psychotria</tp:taxon-name-part></tp:taxon-name></italic> (<tp:taxon-name><tp:taxon-name-part taxon-name-part-type="family">Rubiaceae</tp:taxon-name-part></tp:taxon-name>, <tp:taxon-name><tp:taxon-name-part taxon-name-part-type="tribe">Psychotrieae</tp:taxon-name-part></tp:taxon-name>) in the herbarium of the Natural History Museum, Vienna</article-title><source>PhytoKeys</source><day>20</day><month>12</month><year>2018</year><volume>2018</volume><issue>114</issue><fpage>27</fpage><lpage>42</lpage><pub-id pub-id-type="doi">10.3897/phytokeys.114.29426</pub-id></mixed-citation></tp:treatment-meta><tp:nomenclature><tp:taxon-name>
            <tp:taxon-name-part taxon-name-part-type="genus" reg="Psychotria">Psychotria</tp:taxon-name-part>
            <tp:taxon-name-part taxon-name-part-type="species" reg="mariniana">mariniana</tp:taxon-name-part>
          </tp:taxon-name><tp:taxon-authority>(Cham. &amp; Schltdl.) Fosberg, Occas. Pap. Bernice Pauahi Bishop Mus. 23(2): 43, 1962.</tp:taxon-authority><tp:nomenclature-citation-list><tp:nomenclature-citation><tp:taxon-name>
                <tp:taxon-name-part taxon-name-part-type="genus" reg="Coffea">Coffea</tp:taxon-name-part>
                <tp:taxon-name-part taxon-name-part-type="species" reg="mariniana">mariniana</tp:taxon-name-part>
              </tp:taxon-name><comment>Cham. &amp; Schltdl., Linnaea 4(1): 35–36, 1829a. ≡ <tp:taxon-name><tp:taxon-name-part taxon-name-part-type="genus" reg="Straussia">Straussia</tp:taxon-name-part><tp:taxon-name-part taxon-name-part-type="species" reg="mariniana">mariniana</tp:taxon-name-part></tp:taxon-name> (Cham. &amp; Schltdl.) A.Gray, Proc. Amer. Acad. Arts 4: 43, 1860. <bold>Type.</bold> USA. Hawaii: Oahu, Southern Koolau Range, &lt; 730 m alt., 28 Nov to 14 Dec [probably 8–9 Dec] 1816, <italic>L.K.A. von Chamisso s.n.</italic> (lectotype, designated here: W-Endl. 0066414!); Kaeleku, west branch near trail, 1 Jun 1933, <italic>G.W. Russ s.n.</italic> (epitype, designated here: BISH barcode 1010995!, <xref ref-type="bibr" rid="B49">Sohmer 1977</xref>: fig. 36! under erroneous collection “<italic>Russ</italic>, 1. July, 1938”).</comment></tp:nomenclature-citation></tp:nomenclature-citation-list></tp:nomenclature><tp:treatment-sec sec-type="General remarks" id="SECID0EBVAE"><title>General remarks.</title><p><italic><tp:taxon-name><tp:taxon-name-part taxon-name-part-type="genus" reg="Psychotria">Psychotria</tp:taxon-name-part><tp:taxon-name-part taxon-name-part-type="species" reg="mariniana">mariniana</tp:taxon-name-part></tp:taxon-name></italic> (sect. <tp:taxon-name><tp:taxon-name-part taxon-name-part-type="section" reg="Straussia">Straussia</tp:taxon-name-part></tp:taxon-name>) is widespread and found on the islands of Kauai, Oahu, Molokai, Lanai and Maui. The species is variable in morphology and habitat preferences and grows in both wet and dry forests (<xref ref-type="bibr" rid="B49">Sohmer 1977</xref>, <xref ref-type="bibr" rid="B50">1978</xref>; <xref ref-type="bibr" rid="B61">Wagner et al. 1999</xref>). A detailed synonymy and description of the species including lists of specimens, distribution maps, drawings and photos illustrating morphological variations is found in <xref ref-type="bibr" rid="B49">Sohmer (1977</xref>: 141–148). According to molecular phylogenetic data, <italic><tp:taxon-name><tp:taxon-name-part taxon-name-part-type="genus" reg="Psychotria">Psychotria</tp:taxon-name-part><tp:taxon-name-part taxon-name-part-type="species" reg="mariniana">mariniana</tp:taxon-name-part></tp:taxon-name></italic> belongs to the “<italic><tp:taxon-name><tp:taxon-name-part taxon-name-part-type="genus" reg="Psychotria"/><tp:taxon-name-part taxon-name-part-type="species" reg="mariniana">mariniana</tp:taxon-name-part></tp:taxon-name></italic>” clade comprising also <tp:taxon-name><tp:taxon-name-part taxon-name-part-type="genus" reg="Psychotria">Psychotria</tp:taxon-name-part><tp:taxon-name-part taxon-name-part-type="species" reg="hawaiiensis">hawaiiensis</tp:taxon-name-part><tp:taxon-name-part taxon-name-part-type="basionym-authority">(A.Gray)</tp:taxon-name-part><tp:taxon-name-part taxon-name-part-type="authority">Fosberg</tp:taxon-name-part><tp:taxon-name-part taxon-name-part-type="infraspecific-rank">var.</tp:taxon-name-part><tp:taxon-name-part taxon-name-part-type="variety" reg="hawaiiensis">hawaiiensis</tp:taxon-name-part></tp:taxon-name> and <italic><tp:taxon-name><tp:taxon-name-part taxon-name-part-type="genus" reg="Psychotria">Psychotria</tp:taxon-name-part><tp:taxon-name-part taxon-name-part-type="species" reg="wawrae">wawrae</tp:taxon-name-part></tp:taxon-name></italic> Sohm. (<xref ref-type="bibr" rid="B41">Nepokroeff et al. 2003</xref>).</p></tp:treatment-sec><tp:treatment-sec sec-type="etymology" id="SECID0EGYAE"><title>Etymology.</title><p>The protologue of <italic><tp:taxon-name><tp:taxon-name-part taxon-name-part-type="genus" reg="Psychotria">Psychotria</tp:taxon-name-part><tp:taxon-name-part taxon-name-part-type="species" reg="mariniana">mariniana</tp:taxon-name-part></tp:taxon-name></italic> lacks information about the etymology of the name, but the species appears to be named in honour of the Spanish Don Francisco de Paulo Marín (1774–1837), who is mentioned in Chamisso’s expedition report (1836a: 218, 340ff). Initially an apprentice on a Spanish ship associated with the Malaspina Expedition, he deserted and jumped ship at Nootka Sound (Canada) in 1792. According to Marín’s own account, he was then tricked aboard a ship in San Francisco and kidnapped to Hawaii (<xref ref-type="bibr" rid="B14">Chamisso 1836a</xref>: 218, but see <xref ref-type="bibr" rid="B22">Cutter 1980</xref>: 20 on the credibility of Marín’s stories). According to archival sources, he joined the U.S. ship <italic>Lady Washington</italic> under the command of Captain John Kendrick and finally reached Oahu in 1793 or 1794 (<xref ref-type="bibr" rid="B25">Gast 1973</xref>; <xref ref-type="bibr" rid="B22">Cutter 1980</xref>).</p><p>Marín settled on the island of Oahu and soon became an influential advisor to the Hawaiian King Kamehameha I, a wealthy merchant, horticulturalist and introducer of many useful plants and animals such as pineapple (<xref ref-type="bibr" rid="B39">Nagata 1985</xref>). During both of Chamisso’s visits to Oahu, Marín provided information, advice and logistic support for his collecting activities (<xref ref-type="bibr" rid="B14">Chamisso 1836a</xref>: 218, 340ff; <xref ref-type="bibr" rid="B29">Hillebrand 1888</xref>: 179).</p></tp:treatment-sec><tp:treatment-sec sec-type="Typification" id="SECID0EXZAE"><title>Typification.</title><p>The protologue gives the type information as “Legimus in nemorosis montium O-Wahu A. D. 1816” (<xref ref-type="bibr" rid="B19">Chamisso and Schlechtendal 1829a</xref>: 35–36). Using the information in the itinerary (<xref ref-type="bibr" rid="B12">Chamisso 1826</xref>: 7–8) and diary (<xref ref-type="bibr" rid="B14">Chamisso 1836a</xref>: 215–222, 230) allows dating the expedition’s first visit to Oahu from 28 November to 14 December 1816. Details on their collecting activities during that time are found in the diary and point towards higher altitudes of the Koolau Range as the type locality, which is an area where <italic><tp:taxon-name><tp:taxon-name-part taxon-name-part-type="genus" reg="Psychotria">Psychotria</tp:taxon-name-part><tp:taxon-name-part taxon-name-part-type="species" reg="mariniana">mariniana</tp:taxon-name-part></tp:taxon-name></italic> frequently occurs today (<xref ref-type="bibr" rid="B49">Sohmer 1977</xref>: fig. 37).</p><p>Chamisso made his first botanical collections on the island of Oahu on an “old crater behind Honolulu”, which became known as Diamond Head. He subsequently focused his collecting efforts on the forested valleys around Honolulu. Once, he also collected at higher elevations, for which he made an excursion on 8–9 December 1816. He ascended a valley behind Honolulu, crossed the ridge of the Koolau Range and descended towards the coast. The next day, he returned through a much higher mountain pass to the west (<xref ref-type="bibr" rid="B14">Chamisso 1836a</xref>: 230). As the only high-elevation area where collections were made during that visit, the type locality “forested mountains” points towards the aforementioned crossing of the Koolau Range. This appears to be supported by a comparison of collecting localities of different species, in which Chamisso indicated lower-elevation sites such as near sea-level habitats, foothills or other special habitat types in a different way (e.g. <xref ref-type="bibr" rid="B16">Chamisso and Schlechtendal 1826a</xref>: 167, <xref ref-type="bibr" rid="B17">1826b</xref>: 539, <xref ref-type="bibr" rid="B18">1827</xref>: 36; <xref ref-type="bibr" rid="B13">Chamisso 1830</xref>: 44).</p><p>In a similar case as described above, a type specimen of <italic><tp:taxon-name><tp:taxon-name-part taxon-name-part-type="genus" reg="Psychotria">Psychotria</tp:taxon-name-part><tp:taxon-name-part taxon-name-part-type="species" reg="mariniana">mariniana</tp:taxon-name-part></tp:taxon-name></italic> is preserved in the private herbarium of Endlicher at W (Figure <xref ref-type="fig" rid="F2">2</xref>). As with the <italic><tp:taxon-name><tp:taxon-name-part taxon-name-part-type="genus" reg="Psychotria">P.</tp:taxon-name-part><tp:taxon-name-part taxon-name-part-type="species" reg="kaduana">kaduana</tp:taxon-name-part></tp:taxon-name></italic> material, the form and details of its label agree with other of Chamisso’s collections, although it lacks any inscriptions in his hand. Instead, it says only “Chamisso”, “Oahu” and “6/31” in ink, as well as “200” in pencil, which was probably added at a later date. The meaning of the numbers is unclear, but the former could refer to the time of acquisition in the herbarium of Endlicher. In 1984, Sohmer confirmed the identification of this specimen as <italic><tp:taxon-name><tp:taxon-name-part taxon-name-part-type="genus" reg="Psychotria">P.</tp:taxon-name-part><tp:taxon-name-part taxon-name-part-type="species" reg="mariniana">mariniana</tp:taxon-name-part></tp:taxon-name></italic>.</p><fig id="F2" position="float" orientation="portrait"><label>Figure 2.</label><caption><p>Lectotype of <italic><tp:taxon-name><tp:taxon-name-part taxon-name-part-type="genus" reg="Psychotria">Psychotria</tp:taxon-name-part><tp:taxon-name-part taxon-name-part-type="species" reg="mariniana">mariniana</tp:taxon-name-part></tp:taxon-name></italic> (Cham. &amp; Schltdl.) Fosberg collected by L.K.A. von Chamisso during the Romanzoffian Expedition in 1817 (<italic>L.K.A. von Chamisso s.n.</italic>, W-Endl. 0066414). The sheet originates from the private herbarium of S.L. Endlicher, now preserved at the Herbarium of the Natural History Museum, Vienna. Photo: Courtesy of the Natural History Museum, Vienna.</p></caption><graphic xmlns:xlink="http://www.w3.org/1999/xlink" xlink:href="phytokeys-114-027-g002.jpg" position="float" orientation="portrait" xlink:type="simple" id="oo_252452.jpg"/></fig></tp:treatment-sec><tp:treatment-sec sec-type="Typification" id="SECID0EP4AE"><title>Typification.</title><p>As for <italic><tp:taxon-name><tp:taxon-name-part taxon-name-part-type="genus" reg="Psychotria">Psychotria</tp:taxon-name-part><tp:taxon-name-part taxon-name-part-type="species" reg="kaduana">kaduana</tp:taxon-name-part></tp:taxon-name></italic>, the rediscovered original material of <italic><tp:taxon-name><tp:taxon-name-part taxon-name-part-type="genus" reg="Psychotria">P.</tp:taxon-name-part><tp:taxon-name-part taxon-name-part-type="species" reg="mariniana">mariniana</tp:taxon-name-part></tp:taxon-name></italic> supersedes the neotype designated by <xref ref-type="bibr" rid="B49">Sohmer (1977</xref>; ICN, Art. 9.19). This specimen is also incomplete, with two small sterile branchlets and a packet with loose leaves and a single fruit. This specimen is here designated as the lectotype of <italic><tp:taxon-name><tp:taxon-name-part taxon-name-part-type="genus" reg="Psychotria">P.</tp:taxon-name-part><tp:taxon-name-part taxon-name-part-type="species" reg="mariniana">mariniana</tp:taxon-name-part></tp:taxon-name></italic> and, in order to maintain nomenclatural stability, the former neotype <italic>G.W. Russ s.n.</italic> (BISH) is here designated as an epitype (ICN, Art. 9.8).</p></tp:treatment-sec><ref-list><ref id="B49"><mixed-citation xmlns:xlink="http://www.w3.org/1999/xlink" xlink:type="simple"><person-group><name name-style="western"><surname>Sohmer</surname><given-names>SH</given-names></name></person-group> (<year>1977</year>) <article-title><italic><tp:taxon-name><tp:taxon-name-part taxon-name-part-type="genus">Psychotria</tp:taxon-name-part></tp:taxon-name></italic> L. (<tp:taxon-name><tp:taxon-name-part taxon-name-part-type="family">Rubiaceae</tp:taxon-name-part></tp:taxon-name>) in the Hawaiian Islands.</article-title><source>Lyonia</source><volume>1</volume>(<issue>3</issue>): <fpage>103</fpage>–<lpage>186</lpage>.</mixed-citation></ref><ref id="B50"><mixed-citation xmlns:xlink="http://www.w3.org/1999/xlink" xlink:type="simple"><person-group><name name-style="western"><surname>Sohmer</surname><given-names>SH</given-names></name></person-group> (<year>1978</year>) <article-title>Morphological variation and its taxonomic and evolutionary significance in the Hawaiian <italic><tp:taxon-name><tp:taxon-name-part taxon-name-part-type="genus">Psychotria</tp:taxon-name-part></tp:taxon-name></italic> (<tp:taxon-name><tp:taxon-name-part taxon-name-part-type="family">Rubiaceae</tp:taxon-name-part></tp:taxon-name>).</article-title><source>Brittonia</source><volume>30</volume>(<issue>2</issue>): <fpage>256</fpage>–<lpage>264</lpage>. <ext-link xlink:type="simple" ext-link-type="doi" xlink:href="10.2307/2806660">https://doi.org/10.2307/2806660</ext-link></mixed-citation></ref><ref id="B61"><mixed-citation xmlns:xlink="http://www.w3.org/1999/xlink" xlink:type="simple"><person-group><name name-style="western"><surname>Wagner</surname><given-names>WL</given-names></name><name name-style="western"><surname>Herbst</surname><given-names>DR</given-names></name><name name-style="western"><surname>Sohmer</surname><given-names>SH</given-names></name></person-group> (<year>1999</year>) Manual of the flowering plants of Hawai’i, Revised Edition. Volume 2. Bishop Museum Press, Honolulu.</mixed-citation></ref><ref id="B41"><mixed-citation xmlns:xlink="http://www.w3.org/1999/xlink" xlink:type="simple"><person-group><name name-style="western"><surname>Nepokroeff</surname><given-names>M</given-names></name><name name-style="western"><surname>Sytsma</surname><given-names>KJ</given-names></name><name name-style="western"><surname>Wagner</surname><given-names>WL</given-names></name><name name-style="western"><surname>Zimmer</surname><given-names>EA</given-names></name></person-group> (<year>2003</year>) <article-title>Reconstructing ancestral patterns of colonization and dispersal in the Hawaiian understory tree genus <italic><tp:taxon-name><tp:taxon-name-part taxon-name-part-type="genus">Psychotria</tp:taxon-name-part></tp:taxon-name></italic> (<tp:taxon-name><tp:taxon-name-part taxon-name-part-type="family">Rubiaceae</tp:taxon-name-part></tp:taxon-name>): A comparison of parsimony and likelihood approaches.</article-title><source>Systematic Biology</source><volume>52</volume>(<issue>6</issue>): <fpage>820</fpage>–<lpage>838</lpage>. <ext-link xlink:type="simple" ext-link-type="doi" xlink:href="10.1093/sysbio/52.6.820">https://doi.org/10.1093/sysbio/52.6.820</ext-link></mixed-citation></ref><ref id="B14"><mixed-citation xmlns:xlink="http://www.w3.org/1999/xlink" xlink:type="simple"><person-group><name name-style="western"><surname>Chamisso</surname><given-names>LKA von</given-names></name></person-group> (<year>1836a</year>) Reise um die Welt mit der Romanzoffischen Entdeckungs-Expedition in den Jahren 1815–1818 auf der Brigg Rurik, Cpt. Otto von Kotzebue. Erster Theil, Tagebuch. In: Adelbert von Chamisso’s Werke. Erster Band. Weidmann’sche Buchhandlung, Leipzig. <ext-link xlink:type="simple" ext-link-type="uri" xlink:href="http://resolver.sub.uni-goettingen.de/purl?PPN345209109">http://resolver.sub.uni-goettingen.de/purl?PPN345209109</ext-link></mixed-citation></ref><ref id="B22"><mixed-citation xmlns:xlink="http://www.w3.org/1999/xlink" xlink:type="simple"><person-group><name name-style="western"><surname>Cutter</surname><given-names>D</given-names></name></person-group> (<year>1980</year>) <article-title>Spanish in Hawaii: Gaytan to Marin.</article-title><source>The Hawaiian Journal of History</source><volume>14</volume>: <fpage>16</fpage>–<lpage>25</lpage>. <ext-link xlink:type="simple" ext-link-type="uri" xlink:href="http://hdl.handle.net/10524/474">http://hdl.handle.net/10524/474</ext-link></mixed-citation></ref><ref id="B25"><mixed-citation xmlns:xlink="http://www.w3.org/1999/xlink" xlink:type="simple"><person-group><name name-style="western"><surname>Gast</surname><given-names>RH</given-names></name></person-group> (<year>1973</year>) Don Francisco de Paula Marin. University of Hawaii Press, Honolulu.</mixed-citation></ref><ref id="B39"><mixed-citation xmlns:xlink="http://www.w3.org/1999/xlink" xlink:type="simple"><person-group><name name-style="western"><surname>Nagata</surname><given-names>KM</given-names></name></person-group> (<year>1985</year>) <article-title>Early plant introductions in Hawai’i.</article-title><source>The Hawaiian Journal of History</source><volume>19</volume>: <fpage>35</fpage>–<lpage>61</lpage>. <ext-link xlink:type="simple" ext-link-type="uri" xlink:href="http://hdl.handle.net/10524/127">http://hdl.handle.net/10524/127</ext-link></mixed-citation></ref><ref id="B29"><mixed-citation xmlns:xlink="http://www.w3.org/1999/xlink" xlink:type="simple"><person-group><name name-style="western"><surname>Hillebrand</surname><given-names>WB</given-names></name></person-group> (<year>1888</year>) Flora of the Hawaiian Islands. Williams &amp; Norgate, London, New York, Heidelberg. <ext-link xlink:type="simple" ext-link-type="doi" xlink:href="10.5962/bhl.title.15785">https://doi.org/10.5962/bhl.title.15785</ext-link></mixed-citation></ref><ref id="B19"><mixed-citation xmlns:xlink="http://www.w3.org/1999/xlink" xlink:type="simple"><person-group><name name-style="western"><surname>Chamisso</surname><given-names>LKA von</given-names></name><name name-style="western"><surname>Schlechtendal</surname><given-names>DFL von</given-names></name></person-group> (<year>1829a</year>) <article-title>De plantis in expeditione speculatoria Romanzoffiana observatis disserere pergunt. <tp:taxon-name><tp:taxon-name-part taxon-name-part-type="family">Rubiaceae</tp:taxon-name-part></tp:taxon-name>. Machaonia.–Tribus IV. <tp:taxon-name><tp:taxon-name-part taxon-name-part-type="family">Psychotriaceae</tp:taxon-name-part></tp:taxon-name>.</article-title><source>Linnaea</source><volume>4</volume>(<issue>1</issue>): <fpage>1</fpage>–<lpage>36</lpage>. <ext-link xlink:type="simple" ext-link-type="uri" xlink:href="https://biodiversitylibrary.org/page/95330">https://biodiversitylibrary.org/page/95330</ext-link></mixed-citation></ref><ref id="B12"><mixed-citation xmlns:xlink="http://www.w3.org/1999/xlink" xlink:type="simple"><person-group><name name-style="western"><surname>Chamisso</surname><given-names>LKA von</given-names></name></person-group> (<year>1826</year>) <article-title>De plantis in expeditione speculatoria Romanzoffiana observatis rationem dicunt. Praefatur.</article-title><source>Linnaea</source><volume>1</volume>(<issue>1</issue>): <fpage>1</fpage>–<lpage>11</lpage>. <ext-link xlink:type="simple" ext-link-type="uri" xlink:href="https://biodiversitylibrary.org/page/93273">https://biodiversitylibrary.org/page/93273</ext-link></mixed-citation></ref><ref id="B16"><mixed-citation xmlns:xlink="http://www.w3.org/1999/xlink" xlink:type="simple"><person-group><name name-style="western"><surname>Chamisso</surname><given-names>LKA von</given-names></name><name name-style="western"><surname>Schlechtendal</surname><given-names>DFL von</given-names></name></person-group> (<year>1826a</year>) <article-title>De plantis in expeditione speculatoria Romanzoffiana observatis disserere pergunt. <tp:taxon-name><tp:taxon-name-part taxon-name-part-type="family">Plantaginaceae</tp:taxon-name-part></tp:taxon-name>–<tp:taxon-name><tp:taxon-name-part taxon-name-part-type="family">Primulaceae</tp:taxon-name-part></tp:taxon-name>.</article-title><source>Linnaea</source><volume>1</volume>(<issue>2</issue>): <fpage>165</fpage>–<lpage>226</lpage>. <ext-link xlink:type="simple" ext-link-type="uri" xlink:href="https://biodiversitylibrary.org/page/37174623">https://biodiversitylibrary.org/page/37174623</ext-link></mixed-citation></ref><ref id="B17"><mixed-citation xmlns:xlink="http://www.w3.org/1999/xlink" xlink:type="simple"><person-group><name name-style="western"><surname>Chamisso</surname><given-names>LKA von</given-names></name><name name-style="western"><surname>Schlechtendal</surname><given-names>DFL von</given-names></name></person-group> (<year>1826b</year>) <article-title>De plantis in expeditione speculatoria Romanzoffiana observatis disserere pergunt. <tp:taxon-name><tp:taxon-name-part taxon-name-part-type="family">Ericaceae</tp:taxon-name-part></tp:taxon-name>–<tp:taxon-name><tp:taxon-name-part taxon-name-part-type="family">Fumariaceae</tp:taxon-name-part></tp:taxon-name>.</article-title><source>Linnaea</source><volume>1</volume>(<issue>4</issue>): <fpage>511</fpage>–<lpage>570</lpage>. <ext-link xlink:type="simple" ext-link-type="uri" xlink:href="https://biodiversitylibrary.org/page/37174969">https://biodiversitylibrary.org/page/37174969</ext-link></mixed-citation></ref><ref id="B18"><mixed-citation xmlns:xlink="http://www.w3.org/1999/xlink" xlink:type="simple"><person-group><name name-style="western"><surname>Chamisso</surname><given-names>LKA von</given-names></name><name name-style="western"><surname>Schlechtendal</surname><given-names>DFL von</given-names></name></person-group> (<year>1827</year>) <article-title>De plantis in expeditione speculatoria Romanzoffiana observatis disserere pergunt. <tp:taxon-name><tp:taxon-name-part taxon-name-part-type="family">Rosaceae</tp:taxon-name-part></tp:taxon-name>.</article-title><source>Linnaea</source><volume>2</volume>(<issue>1</issue>): <fpage>1</fpage>–<lpage>37</lpage>. <ext-link xlink:type="simple" ext-link-type="uri" xlink:href="https://biodiversitylibrary.org/page/34851850">https://biodiversitylibrary.org/page/34851850</ext-link></mixed-citation></ref><ref id="B13"><mixed-citation xmlns:xlink="http://www.w3.org/1999/xlink" xlink:type="simple"><person-group><name name-style="western"><surname>Chamisso</surname><given-names>LKA von</given-names></name></person-group> (<year>1830</year>) <article-title>De plantis in expeditione speculatoria Romanzoffiana observatis disserere pergunt. <tp:taxon-name><tp:taxon-name-part taxon-name-part-type="family">Rutaceae</tp:taxon-name-part></tp:taxon-name>.</article-title><source>Linnaea</source><volume>5</volume>(<issue>1</issue>): <fpage>43</fpage>–<lpage>59</lpage>. <ext-link xlink:type="simple" ext-link-type="uri" xlink:href="https://biodiversitylibrary.org/page/35307165">https://biodiversitylibrary.org/page/35307165</ext-link></mixed-citation></ref></ref-list></tp:taxon-treatment>
